# Supplementary material for: Development of a Cre-Inducible Rabl6a Transgenic Mouse Model That Enhances Sarcoma Growth In Vivo
Source: Cancers (Basel). 2026 Jul 11;18(14):2230. doi: 10.3390/cancers18142230 (PMC13407154; doi:10.3390/cancers18142230)
Supplement: Supplementary file 1 [file cancers-18-02230-s001.zip]

Archive with 1 entries (1 files):
- cancers-4310681-supplementary.pdf
